# Supplementary material for: An atlas of paste fabrics and supplemental paste compositional data from late middle preclassic-period ceramics at the Maya site of Holtun, Guatemala
Source: Data Brief. 2017 Mar 19;12:55–67. doi: 10.1016/j.dib.2017.03.024 (PMC5376253; doi:10.1016/j.dib.2017.03.024)
Supplement: Supplementary file 3 — Supplementary material [file mmc3.zip]

Archive with 676 entries (479 files):
- Appendix A/
- Appendix A/.DS_Store
- __MACOSX/
- __MACOSX/Appendix A/
- __MACOSX/Appendix A/._.DS_Store
- Appendix A/HTN 1/
- Appendix A/HTN 1/1.JPG
- __MACOSX/Appendix A/HTN 1/
- __MACOSX/Appendix A/HTN 1/._1.JPG
- Appendix A/HTN 1/HTN 1-250m-0.jpg
- Appendix A/HTN 1/HTN 1-50m-0.jpg
- Appendix A/HTN 10/
- Appendix A/HTN 10/10a.JPG
- __MACOSX/Appendix A/HTN 10/
- __MACOSX/Appendix A/HTN 10/._10a.JPG
- Appendix A/HTN 10/HTN 10-250m-5.jpg
- Appendix A/HTN 10/HTN 10-50m-1.jpg
- Appendix A/HTN 11/
- Appendix A/HTN 11/11a.JPG
- __MACOSX/Appendix A/HTN 11/
- __MACOSX/Appendix A/HTN 11/._11a.JPG
- Appendix A/HTN 11/HTN 11-250m-0.jpg
- Appendix A/HTN 11/HTN 11-50m-3.jpg
- Appendix A/HTN 12/
- Appendix A/HTN 12/12a.JPG
- __MACOSX/Appendix A/HTN 12/
- __MACOSX/Appendix A/HTN 12/._12a.JPG
- Appendix A/HTN 12/HTN 12-250m-2.jpg
- Appendix A/HTN 12/HTN 12-50m-1.jpg
- Appendix A/HTN 13/
- Appendix A/HTN 13/13a.JPG
- __MACOSX/Appendix A/HTN 13/
- __MACOSX/Appendix A/HTN 13/._13a.JPG
- Appendix A/HTN 13/HTN 13-250m-0.jpg
- Appendix A/HTN 13/HTN 13-50m-2.jpg
- Appendix A/HTN 14/
- Appendix A/HTN 14/14a.JPG
- __MACOSX/Appendix A/HTN 14/
- __MACOSX/Appendix A/HTN 14/._14a.JPG
- Appendix A/HTN 14/HTN 14-250m-0.jpg
- Appendix A/HTN 14/HTN 14-50m-0.jpg
- Appendix A/HTN 15/
- Appendix A/HTN 15/15a.JPG
- __MACOSX/Appendix A/HTN 15/
- __MACOSX/Appendix A/HTN 15/._15a.JPG
- Appendix A/HTN 15/HTN 15-250m-2.jpg
- Appendix A/HTN 15/HTN 15-50m-1.jpg
- Appendix A/HTN 16/
- Appendix A/HTN 16/16a.JPG
- __MACOSX/Appendix A/HTN 16/
- __MACOSX/Appendix A/HTN 16/._16a.JPG
- Appendix A/HTN 16/HTN 16-250m-0.jpg
- __MACOSX/Appendix A/HTN 16/._HTN 16-250m-0.jpg
- Appendix A/HTN 16/HTN 16-50m-1.jpg
- __MACOSX/Appendix A/HTN 16/._HTN 16-50m-1.jpg
- Appendix A/HTN 17/
- Appendix A/HTN 17/17a.JPG
- __MACOSX/Appendix A/HTN 17/
- __MACOSX/Appendix A/HTN 17/._17a.JPG
- Appendix A/HTN 17/HTN 17-250m-4.jpg
- __MACOSX/Appendix A/HTN 17/._HTN 17-250m-4.jpg
- Appendix A/HTN 17/HTN 17-50m-5.jpg
- __MACOSX/Appendix A/HTN 17/._HTN 17-50m-5.jpg
- Appendix A/HTN 18/
- Appendix A/HTN 18/18a.JPG
- __MACOSX/Appendix A/HTN 18/
- __MACOSX/Appendix A/HTN 18/._18a.JPG
- Appendix A/HTN 18/HTN 18-250m-5.jpg
- Appendix A/HTN 18/HTN 18-50m-0.jpg
- __MACOSX/Appendix A/HTN 18/._HTN 18-50m-0.jpg
- Appendix A/HTN 19/
- Appendix A/HTN 19/19a.JPG
- __MACOSX/Appendix A/HTN 19/
- __MACOSX/Appendix A/HTN 19/._19a.JPG
- Appendix A/HTN 19/HTN 19-250m-8.jpg
- Appendix A/HTN 19/HTN 19-50m-9.jpg
- __MACOSX/Appendix A/HTN 19/._HTN 19-50m-9.jpg
- Appendix A/HTN 2/
- Appendix A/HTN 2/2b.JPG
- __MACOSX/Appendix A/HTN 2/
- __MACOSX/Appendix A/HTN 2/._2b.JPG
- Appendix A/HTN 2/HTN 2-250m-5.jpg
- Appendix A/HTN 2/HTN 2-50m-3.jpg
- Appendix A/HTN 20/
- Appendix A/HTN 20/20a.JPG
- __MACOSX/Appendix A/HTN 20/
- __MACOSX/Appendix A/HTN 20/._20a.JPG
- Appendix A/HTN 20/HTN 20-250m-4.jpg
- Appendix A/HTN 20/HTN 20-50m-6.jpg
- __MACOSX/Appendix A/HTN 20/._HTN 20-50m-6.jpg
- Appendix A/HTN 21/
- Appendix A/HTN 21/.DS_Store
- __MACOSX/Appendix A/HTN 21/
- __MACOSX/Appendix A/HTN 21/._.DS_Store
- Appendix A/HTN 21/21a.JPG
- __MACOSX/Appendix A/HTN 21/._21a.JPG
- Appendix A/HTN 21/HTN 21-250m-2.jpg
- __MACOSX/Appendix A/HTN 21/._HTN 21-250m-2.jpg
- Appendix A/HTN 21/HTN 21-50m-3.jpg
- __MACOSX/Appendix A/HTN 21/._HTN 21-50m-3.jpg
- Appendix A/HTN 22/
- Appendix A/HTN 22/22a.JPG
- __MACOSX/Appendix A/HTN 22/
- __MACOSX/Appendix A/HTN 22/._22a.JPG
- Appendix A/HTN 22/HTN 22-250m-7.jpg
- Appendix A/HTN 22/HTN 22-50m-2.jpg
- __MACOSX/Appendix A/HTN 22/._HTN 22-50m-2.jpg
- Appendix A/HTN 23/
- Appendix A/HTN 23/23a.JPG
- __MACOSX/Appendix A/HTN 23/
- __MACOSX/Appendix A/HTN 23/._23a.JPG
- Appendix A/HTN 23/HTN 23-250m-1.jpg
- __MACOSX/Appendix A/HTN 23/._HTN 23-250m-1.jpg
- Appendix A/HTN 23/HTN 23-50m-8.jpg
- __MACOSX/Appendix A/HTN 23/._HTN 23-50m-8.jpg
- Appendix A/HTN 24/
- Appendix A/HTN 24/24a.JPG
- __MACOSX/Appendix A/HTN 24/
- __MACOSX/Appendix A/HTN 24/._24a.JPG
- Appendix A/HTN 24/HTN 24-50m-5.jpg
- __MACOSX/Appendix A/HTN 24/._HTN 24-50m-5.jpg
- Appendix A/HTN 25/
- Appendix A/HTN 25/25a.JPG
- __MACOSX/Appendix A/HTN 25/
- __MACOSX/Appendix A/HTN 25/._25a.JPG
- Appendix A/HTN 25/HTN 25-250m-7.jpg
- Appendix A/HTN 25/HTN 25-50m-6.jpg
- __MACOSX/Appendix A/HTN 25/._HTN 25-50m-6.jpg
- Appendix A/HTN 26/
- Appendix A/HTN 26/26a.JPG
- __MACOSX/Appendix A/HTN 26/
- __MACOSX/Appendix A/HTN 26/._26a.JPG
- Appendix A/HTN 26/HTN 26-250m-8.jpg
- Appendix A/HTN 26/HTN 26-50m-8.jpg
- __MACOSX/Appendix A/HTN 26/._HTN 26-50m-8.jpg
- Appendix A/HTN 27/
- Appendix A/HTN 27/27a.JPG
- __MACOSX/Appendix A/HTN 27/
- __MACOSX/Appendix A/HTN 27/._27a.JPG
- Appendix A/HTN 27/HTN 27-250m-7.jpg
- __MACOSX/Appendix A/HTN 27/._HTN 27-250m-7.jpg
- Appendix A/HTN 27/HTN 27-50m-5.jpg
- __MACOSX/Appendix A/HTN 27/._HTN 27-50m-5.jpg
- Appendix A/HTN 28/
- Appendix A/HTN 28/28a.JPG
- __MACOSX/Appendix A/HTN 28/
- __MACOSX/Appendix A/HTN 28/._28a.JPG
- Appendix A/HTN 28/HTN 28-50m-1.jpg
- __MACOSX/Appendix A/HTN 28/._HTN 28-50m-1.jpg
- Appendix A/HTN 29/
- Appendix A/HTN 29/29a.JPG
- __MACOSX/Appendix A/HTN 29/
- __MACOSX/Appendix A/HTN 29/._29a.JPG
- Appendix A/HTN 29/HTN 29-250m-2.jpg
- __MACOSX/Appendix A/HTN 29/._HTN 29-250m-2.jpg
- Appendix A/HTN 29/HTN 29-50m-0.jpg
- __MACOSX/Appendix A/HTN 29/._HTN 29-50m-0.jpg
- Appendix A/HTN 3/
- Appendix A/HTN 3/.DS_Store
- __MACOSX/Appendix A/HTN 3/
- __MACOSX/Appendix A/HTN 3/._.DS_Store
- Appendix A/HTN 3/3a.JPG
- __MACOSX/Appendix A/HTN 3/._3a.JPG
- Appendix A/HTN 3/HTN 3-250m-1.jpg
- Appendix A/HTN 3/HTN 3-50m-4.jpg
- Appendix A/HTN 30/
- Appendix A/HTN 30/30a.JPG
- __MACOSX/Appendix A/HTN 30/
- __MACOSX/Appendix A/HTN 30/._30a.JPG
- Appendix A/HTN 30/HTN 30-250m-9.jpg
- Appendix A/HTN 30/HTN 30-50m-6.jpg
- Appendix A/HTN 31/
- Appendix A/HTN 31/31a.JPG
- __MACOSX/Appendix A/HTN 31/
- __MACOSX/Appendix A/HTN 31/._31a.JPG
- Appendix A/HTN 31/HTN 31-250m-4.jpg
- Appendix A/HTN 31/HTN 31-50m-1.jpg
- __MACOSX/Appendix A/HTN 31/._HTN 31-50m-1.jpg
- Appendix A/HTN 32/
- Appendix A/HTN 32/32a.JPG
- __MACOSX/Appendix A/HTN 32/
- __MACOSX/Appendix A/HTN 32/._32a.JPG
- Appendix A/HTN 32/HTN 32-250m-4.jpg
- Appendix A/HTN 32/HTN 32-50m-3.jpg
- __MACOSX/Appendix A/HTN 32/._HTN 32-50m-3.jpg
- Appendix A/HTN 33/
- Appendix A/HTN 33/33a.JPG
- __MACOSX/Appendix A/HTN 33/
- __MACOSX/Appendix A/HTN 33/._33a.JPG
- Appendix A/HTN 33/HTN 33-250m-0.jpg
- __MACOSX/Appendix A/HTN 33/._HTN 33-250m-0.jpg
- Appendix A/HTN 33/HTN 33-50m-3.jpg
- __MACOSX/Appendix A/HTN 33/._HTN 33-50m-3.jpg
- Appendix A/HTN 34/
- Appendix A/HTN 34/34a.JPG
- __MACOSX/Appendix A/HTN 34/
- __MACOSX/Appendix A/HTN 34/._34a.JPG
- Appendix A/HTN 34/HTN 34-250m-3.jpg
- Appendix A/HTN 34/HTN 34-50m-2.jpg
- __MACOSX/Appendix A/HTN 34/._HTN 34-50m-2.jpg
- Appendix A/HTN 35/
- Appendix A/HTN 35/35a.JPG
- Appendix A/HTN 35/HTN 35-250m-0.jpg
- __MACOSX/Appendix A/HTN 35/
- __MACOSX/Appendix A/HTN 35/._HTN 35-250m-0.jpg
- Appendix A/HTN 35/HTN 35-50m-3.jpg
- __MACOSX/Appendix A/HTN 35/._HTN 35-50m-3.jpg
- Appendix A/HTN 36/
- Appendix A/HTN 36/36a.JPG
- __MACOSX/Appendix A/HTN 36/
- __MACOSX/Appendix A/HTN 36/._36a.JPG
- Appendix A/HTN 36/HTN 36-50m-3.jpg
- __MACOSX/Appendix A/HTN 36/._HTN 36-50m-3.jpg
- Appendix A/HTN 37/
- Appendix A/HTN 37/37a.JPG
- __MACOSX/Appendix A/HTN 37/
- __MACOSX/Appendix A/HTN 37/._37a.JPG
- Appendix A/HTN 37/HTN 37-250m-3.jpg
- Appendix A/HTN 37/HTN 37-50m-5.jpg
- __MACOSX/Appendix A/HTN 37/._HTN 37-50m-5.jpg
- Appendix A/HTN 38/
- Appendix A/HTN 38/38a.JPG
- __MACOSX/Appendix A/HTN 38/
- __MACOSX/Appendix A/HTN 38/._38a.JPG
- Appendix A/HTN 38/HTN 38-250m-0.jpg
- __MACOSX/Appendix A/HTN 38/._HTN 38-250m-0.jpg
- Appendix A/HTN 38/HTN 38-50m-5.jpg
- __MACOSX/Appendix A/HTN 38/._HTN 38-50m-5.jpg
- Appendix A/HTN 39/
- Appendix A/HTN 39/39a.JPG
- __MACOSX/Appendix A/HTN 39/
- __MACOSX/Appendix A/HTN 39/._39a.JPG
- Appendix A/HTN 39/HTN 39-250m-0.jpg
- __MACOSX/Appendix A/HTN 39/._HTN 39-250m-0.jpg
- Appendix A/HTN 39/HTN 39-50m-2.jpg
- __MACOSX/Appendix A/HTN 39/._HTN 39-50m-2.jpg
- Appendix A/HTN 4/
- Appendix A/HTN 4/4b.JPG
- __MACOSX/Appendix A/HTN 4/
- __MACOSX/Appendix A/HTN 4/._4b.JPG
- Appendix A/HTN 4/HTN 4-250m-1.jpg
- Appendix A/HTN 4/HTN 4-50m-1.jpg
- Appendix A/HTN 40/
- Appendix A/HTN 40/40a.JPG
- __MACOSX/Appendix A/HTN 40/
- __MACOSX/Appendix A/HTN 40/._40a.JPG
- Appendix A/HTN 40/HTN 40-250m-2.jpg
- Appendix A/HTN 40/HTN 40-50m-2.jpg
- __MACOSX/Appendix A/HTN 40/._HTN 40-50m-2.jpg
- Appendix A/HTN 41/
- Appendix A/HTN 41/41a.JPG
- __MACOSX/Appendix A/HTN 41/
- __MACOSX/Appendix A/HTN 41/._41a.JPG
- Appendix A/HTN 41/HTN 41-250m-2.jpg
- __MACOSX/Appendix A/HTN 41/._HTN 41-250m-2.jpg
- Appendix A/HTN 41/HTN 41-50m-2.jpg
- __MACOSX/Appendix A/HTN 41/._HTN 41-50m-2.jpg
- Appendix A/HTN 42/
- Appendix A/HTN 42/42a.JPG
- __MACOSX/Appendix A/HTN 42/
- __MACOSX/Appendix A/HTN 42/._42a.JPG
- Appendix A/HTN 42/HTN 42-250m-8.jpg
- Appendix A/HTN 42/HTN 42-50m-3.jpg
- __MACOSX/Appendix A/HTN 42/._HTN 42-50m-3.jpg
- Appendix A/HTN 43/
- Appendix A/HTN 43/43a.JPG
- __MACOSX/Appendix A/HTN 43/
- __MACOSX/Appendix A/HTN 43/._43a.JPG
- Appendix A/HTN 43/HTN 43-250m-5.jpg
- Appendix A/HTN 43/HTN 43-50m-4.jpg
- __MACOSX/Appendix A/HTN 43/._HTN 43-50m-4.jpg
- Appendix A/HTN 44/
- Appendix A/HTN 44/44a.JPG
- __MACOSX/Appendix A/HTN 44/
- __MACOSX/Appendix A/HTN 44/._44a.JPG
- Appendix A/HTN 44/HTN 44-250m-0.jpg
- __MACOSX/Appendix A/HTN 44/._HTN 44-250m-0.jpg
- Appendix A/HTN 44/HTN 44-50m-2.jpg
- __MACOSX/Appendix A/HTN 44/._HTN 44-50m-2.jpg
- Appendix A/HTN 45/
- Appendix A/HTN 45/45a.JPG
- __MACOSX/Appendix A/HTN 45/
- __MACOSX/Appendix A/HTN 45/._45a.JPG
- Appendix A/HTN 45/HTN 45-250m-4.jpg
- Appendix A/HTN 45/HTN 45-50m-2.jpg
- __MACOSX/Appendix A/HTN 45/._HTN 45-50m-2.jpg
- Appendix A/HTN 46/
- Appendix A/HTN 46/46a.JPG
- __MACOSX/Appendix A/HTN 46/
- __MACOSX/Appendix A/HTN 46/._46a.JPG
- Appendix A/HTN 46/HTN 46-250m-1.jpg
- __MACOSX/Appendix A/HTN 46/._HTN 46-250m-1.jpg
- Appendix A/HTN 46/HTN 46-50m-1.jpg
- __MACOSX/Appendix A/HTN 46/._HTN 46-50m-1.jpg
- Appendix A/HTN 47/
- Appendix A/HTN 47/47a.JPG
- __MACOSX/Appendix A/HTN 47/
- __MACOSX/Appendix A/HTN 47/._47a.JPG
- Appendix A/HTN 47/HTN 47-250m-0.jpg
- __MACOSX/Appendix A/HTN 47/._HTN 47-250m-0.jpg
[truncated: 376 more entries]
